# Supplementary material for: Phylogenomics and phylogeography of Menispermum (Menispermaceae)
Source: Front Plant Sci. 2023 Feb 22;14:1116300. doi: 10.3389/fpls.2023.1116300 (PMC9992823; doi:10.3389/fpls.2023.1116300)
Supplement: Supplementary file 5 [file Table_2.xlsx]

## Sheet: Table S2
Table S2. Genes differences among 29 plastomes of Menispermaceae.
	LSC																												IRb						SSC								SSC-IRa
	matK		rps16		atpF		rpoC2		rpoC1		rpoB		ndhK		atpE		accD		rps18		rpl20		petD		rpoA		infA		rpl23		ycf2		ycf15		ndhF		rpl32		ccsA		rps15		ycf1
	Gene length	Differences with shortest gene	Gene length	Differences with shortest gene	Gene length	Differences with shortest gene	Gene length	Differences with shortest gene	shortest gene	Differences with shortest gene	Gene length	Differences with shortest gene	Gene length	Differences with shortest gene	Gene length	Differences with shortest gene	Gene length	Differences with shortest gene	Gene length	Differences with shortest gene	Gene length	Differences with shortest gene	Gene length	Differences with shortest gene	Gene length	Differences with shortest gene	Gene length	Differences with shortest gene	Gene length	Differences with shortest gene	Gene length	Differences with shortest gene	Gene length	Differences with shortest gene	Gene length	Differences with shortest gene	Gene length	Differences with shortest gene	Gene length	Differences with shortest gene	Gene length	Differences with shortest gene	Gene length	Differences with shortest gene
Arcangelisia gusanlung (MW829779)	1542	18	279	126	555	12	4155	2007	2043	9	3216	3	678	36	402	0	1485	0	306	0	363	9	504	0	1020	0	234	0	282	6	6936	429	396	183	2223	6	162	0	957	0	273	9	5607	24
Fibraurea recisa (OK539642)	1530	6	279	126	555	12	4140	1992	2037	3	3213	0	642	0	402	0	1494	9	306	0	363	9	504	0	1020	0	234	0	282	6	6951	444	396	183	2223	6	174	12	966	9	273	9	5589	6
Pericampylus glaucus (MN539265)	1533	9	285	132	555	12	4161	2013	2043	9	3213	0	678	36	402	0	1497	12	306	0	354	0	504	0	1020	0	243	9	282	6	6921	414	213	0	2229	12	174	12	966	9	273	9	5616	33
Sinomenium acutum (MN626719)	1530	6	279	126	543	0	4143	1995	2043	9	3213	0	678	36	402	0	1485	0	306	0	363	9	504	0	1020	0	234	0	282	6	6945	438	414	201	2229	12	174	12	966	9	273	9	5601	18
Stephania dielsiana (MW1453970)	1524	0	153	0	555	12	4155	2007	2043	9	3213	0	678	36	405	3	1497	12	306	0	354	0	504	0	1083	63	234	0	282	6	6528	21	396	183	2226	9	174	12	972	15	273	9	5607	24
S. epigaea (MZ678241)	1530	6	180	27	555	12	4122	1974	2043	9	3213	0	678	36	405	3	1497	12	306	0	354	0	504	0	1020	0	234	0	282	6	6528	21	396	183	2229	12	174	12	972	15	273	9	5601	18
S. japonica (KU204903)	1524	0	279	126	555	12	4104	1956	2043	9	3213	0	678	36	405	3	1497	12	306	0	354	0	528	24	1020	0	234	0	282	6	6522	15	396	183	2217	0	174	12	972	15	273	9	5607	24
S. tetrandra (MT849286)	1530	6	285	132	555	12	4158	2010	2043	9	3213	0	678	36	402	0	1491	6	306	0	357	3	504	0	1020	0	234	0	276	0	6507	0	396	183	2229	12	174	12	960	3	264	0	5601	18
S. tetrandra (MT859132)	1533	9	285	132	555	12	4158	2010	2043	9	3213	0	678	36	402	0	1491	6	306	0	354	0	504	0	1020	0	234	0	282	6	6513	6	396	183	2229	12	174	12	972	15	273	9	5607	24
Tinospora sinensis (MN727386)	1536	12	279	126	555	12	2148	0	2037	3	3213	0	684	42	402	0	1491	6	306	0	363	9	504	0	1020	0	234	0	282	6	6936	429	399	186	2217	0	174	12	972	15	273	9	5592	9
Menispermum canadense (C1)	1530	6	279	126	543	0	4143	1995	2034	0	3213	0	678	36	402	0	1485	0	306	0	363	9	504	0	1020	0	234	0	282	6	6945	438	396	183	2229	12	174	12	966	9	273	9	5601	18
M. canadense (C2)	1530	6	279	126	543	0	4143	1995	2034	0	3213	0	678	36	402	0	1485	0	306	0	363	9	504	0	1020	0	234	0	282	6	6945	438	396	183	2229	12	174	12	966	9	273	9	5601	18
M. canadense (C3)	1530	6	279	126	543	0	4143	1995	2034	0	3213	0	678	36	402	0	1485	0	306	0	363	9	504	0	1020	0	234	0	282	6	6945	438	396	183	2229	12	174	12	966	9	273	9	5601	18
M. canadense (C4)	1530	6	279	126	543	0	4143	1995	2034	0	3213	0	678	36	402	0	1485	0	306	0	363	9	504	0	1020	0	234	0	282	6	6945	438	396	183	2229	12	174	12	966	9	273	9	5601	18
M. canadense (C5)	1530	6	279	126	543	0	4143	1995	2034	0	3213	0	678	36	402	0	1485	0	306	0	363	9	504	0	1020	0	234	0	282	6	6945	438	396	183	2229	12	174	12	966	9	273	9	5601	18
M. canadense (C6)	1530	6	279	126	543	0	4143	1995	2034	0	3213	0	678	36	402	0	1485	0	306	0	363	9	504	0	1020	0	234	0	282	6	6945	438	396	183	2229	12	174	12	966	9	273	9	5601	18
M. canadense (C7)	1530	6	279	126	543	0	4143	1995	2034	0	3213	0	678	36	402	0	1485	0	306	0	363	9	504	0	1020	0	234	0	282	6	6945	438	396	183	2229	12	174	12	966	9	273	9	5601	18
M. canadense (C8)	1530	6	279	126	543	0	4143	1995	2034	0	3213	0	678	36	402	0	1485	0	306	0	363	9	504	0	1020	0	234	0	282	6	6945	438	396	183	2229	12	174	12	966	9	273	9	5601	18
M. canadense (C9)	1530	6	279	126	543	0	4143	1995	2034	0	3213	0	678	36	402	0	1485	0	306	0	363	9	504	0	1020	0	234	0	282	6	6945	438	396	183	2229	12	174	12	966	9	273	9	5601	18
M. canadense (C10)	1530	6	279	126	543	0	4143	1995	2034	0	3213	0	678	36	402	0	1485	0	306	0	363	9	504	0	1020	0	234	0	282	6	6945	438	396	183	2229	12	174	12	966	9	273	9	5601	18
M. canadense (C11)	1530	6	279	126	543	0	4143	1995	2034	0	3213	0	678	36	402	0	1485	0	306	0	363	9	504	0	1020	0	234	0	282	6	6945	438	396	183	2229	12	174	12	966	9	273	9	5601	18
M. canadense (C12)	1530	6	279	126	543	0	4143	1995	2034	0	3213	0	678	36	402	0	1485	0	306	0	363	9	504	0	1020	0	234	0	282	6	6945	438	396	183	2229	12	174	12	966	9	273	9	5601	18
M. dauricum (D1)	1530	6	279	126	543	0	4143	1995	2034	0	3213	0	678	36	402	0	1485	0	306	0	363	9	504	0	1020	0	234	0	282	6	6945	438	396	183	2235	18	174	12	966	9	273	9	5583	0
M. dauricum (D2)	1530	6	279	126	543	0	4143	1995	2034	0	3213	0	678	36	402	0	1485	0	306	0	363	9	504	0	1020	0	234	0	282	6	6945	438	396	183	2235	18	174	12	966	9	273	9	5583	0
M. dauricum (D3)	1530	6	279	126	543	0	4143	1995	2034	0	3213	0	678	36	402	0	1485	0	306	0	363	9	504	0	1020	0	234	0	282	6	6945	438	396	183	2235	18	174	12	966	9	273	9	5601	18
M. dauricum (D4)	1530	6	279	126	543	0	4143	1995	2034	0	3213	0	678	36	402	0	1485	0	306	0	363	9	504	0	1020	0	234	0	282	6	6945	438	396	183	2235	18	174	12	966	9	273	9	5601	18
M. mexicanum (M1)	1530	6	279	126	543	0	4143	1995	2034	0	3213	0	678	36	402	0	1485	0	306	0	363	9	504	0	1020	0	234	0	282	6	6945	438	396	183	2229	12	174	12	966	9	273	9	5601	18
M. mexicanum (M2)	1530	6	279	126	543	0	4143	1995	2034	0	3213	0	678	36	402	0	1485	0	312	6	363	9	504	0	1020	0	234	0	282	6	6945	438	396	183	2229	12	174	12	966	9	273	9	5601	18
Sinomenium acutum (FL2)	1530	6	279	126	543	0	4143	1995	2043	9	3213	0	678	36	402	0	1485	0	306	0	363	9	504	0	1020	0	234	0	282	6	6945	438	414	201	2229	12	174	12	966	9	273	9	5601	18
Maxim length difference	18		132		12		2007		9		3		42		3		12		6		9		24		63		9		6		444		201		18		12		15		9		33
